# Supplementary material for: Assessment of the Suitability of Melilotus officinalis for Phytoremediation of Soil Contaminated with Petroleum Hydrocarbons (TPH and PAH), Zn, Pb and Cd Based on Toxicological Tests
Source: Toxics. 2021 Jun 25;9(7):148. doi: 10.3390/toxics9070148 (PMC8309879; doi:10.3390/toxics9070148)
Supplement: Supplementary file 1 [file toxics-09-00148-s001.zip]

Archive with 1 entries (1 files):
- toxics-1252142-supplementary.pdf
